# Supplementary material for: Multi‐omics analysis of gut‐organ axes reveals the high‐altitude adaptation in Tibetan chicken
Source: IMetaOmics. 2025 Jun 29;2(3):e70038. doi: 10.1002/imo2.70038 (PMC12806142; doi:10.1002/imo2.70038)
Supplement: Supplementary file 2 — Table S1. Numbers of taxonomic annotation. Table S2. Topological parameters for Co‐occurrence networks of gut microbiota in the In‐TC and Ex‐TC group, respectively. Table S3. Shared and unique differentially abundant metabolites (DAMs) among different population comparisons. Table S4. Numbers of differential expression genes (DEGs) from different tissues among different population comparisons. Table S5. Shared and unique differential expression genes (DEGs) among different population comparisons. Table S6. Information of chicken breeds used in this study. [file IMO2-2-e70038-s001.xlsx]

## Sheet: Table S1
Table S1 Numbers of taxonomic annotation.
Taxa	In-TC	Ex-TC	BY	CH	LS	QY	Total
Phylum	13	6	5	6	6	4	15
Class	18	10	8	10	10	7	20
Order	29	22	19	22	21	18	39
Family	41	37	28	37	32	28	65
Genus	57	53	40	48	50	46	118
Species	33	39	38	39	43	43	95
Note: In-TC, Tibetan chicken on the plateau; Ex-TC, Tibetan chicken on the plain; BY, Beijing You chicken; CH, Chahua chicken; LS, Langshan chicken; QY, Qingyuan Ma chicken.

## Sheet: Table S2
Table S2 Topological parameters for Co-occurrence networks of gut microbiota in the In-TC and Ex-TC group, respectively.
Topological parameters	In-TC	Ex-TC
Node numbers	35	9
Edge numbers	109	15
Average degree	6.229	3.333
Connectivity	1	0
Average path length	2.539	1.409
Diameter	6	3
Density	0.183	0.417
Clustering coefficient	0.542	0.813
Betweenness entralization	0.128	0.161
Degree centralization	0.17	0.208
Modularity	0.452	0.18
Power law cofficient	1.041	1.553
Note: In-TC, Tibetan chicken on the plateau; Ex-TC.

## Sheet: Table S3
Table S3 Shared and unique differentially abundant metabolites (DAMs) among different population comparisons.
Comparisons	Number of up-regulated DAMs	Number of down-regulated DAMs
Unique in In-TC-vs-Ex-TC	64 (14.1%)	59 (28.0%)
Unique in In-TC-vs-QY	74 (16.3%)	29 (13.7%)
Unique in Ex-TC-vs-QY	66 (14.5%)	69 (32.7%)
Shared in In-TC-vs-Ex-TC and In-TC-vs-QY	213 (46.9%)	44 (20.9%)
Shared in In-TC-vs-QY and Ex-TC-vs-QY	28 (6.17%)	10 (4.74%)
Shared in all three comparisons	9 (1.98%)	0 (0.00%)
Note: In-TC, Tibetan chicken on the plateau; Ex-TC, Tibetan chicken on the plain; QY, Qingyuan Ma chicken.

## Sheet: Table S4
Table S4 Numbers of differential expression genes (DEGs) from different tissues among different population comparisons.
Tissue	Comparison	Up-regulated	Down-regulated	Total
Lung	In-TC-vs-Ex-TC	818	1393	2211
	In-TC-vs-QY	580	1356	1936
	Ex-TC-vs-QY	256	281	537
Heart	In-TC-vs-Ex-TC	423	913	1336
	In-TC-vs-QY	319	765	1084
	Ex-TC-vs-QY	300	290	590
Liver	In-TC-vs-Ex-TC	544	752	1296
	In-TC-vs-QY	406	639	1045
	Ex-TC-vs-QY	226	263	489
Note: In-TC, Tibetan chicken on the plateau; Ex-TC, Tibetan chicken on the plain; QY, Qingyuan Ma chicken.

## Sheet: Table S5
Table S5 Shared and unique differential expression genes (DEGs) among different population comparisons.
Tissue	Comparisons	Number of up-regulated DEGs	Number of down-regulated DEGs
Lung	Unique in In-TC-vs-Ex-TC	398 (33.8%)	464 (23.4%)
	Unique in In-TC-vs-QY	113 (9.6%)	324 (16.3%)
	Unique in Ex-TC-vs-QY	197 (16.7%)	164 (8.27%)
	Shared in In-TC-vs-Ex-TC and In-TC-vs-QY	410 (34.8%)	915 (46.1%)
	Shared in In-TC-vs-QY and Ex-TC-vs-QY	49 (4.16%)	103 (5.19%)
	Shared in all three comparisons	10 (0.85%)	14 (0.71%)
Heart	Unique in In-TC-vs-Ex-TC	243 (30.48%)	517 (36.2%)
	Unique in In-TC-vs-QY	85 (10.6%)	235 (16.4%)
	Unique in Ex-TC-vs-QY	237 (29.5%)	146 (10.2%)
	Shared in In-TC-vs-Ex-TC and In-TC-vs-QY	172 (21.5%)	387 (27.1%)
	Shared in In-TC-vs-QY and Ex-TC-vs-QY	55 (6.88%)	135 (9.45%)
	Shared in all three comparisons	8 (1.00%)	9 (0.63%)
Liver	Unique in In-TC-vs-Ex-TC	267 (31.2%)	357 (30.9%)
	Unique in In-TC-vs-QY	95 (11.1%)	149 (12.9%)
	Unique in Ex-TC-vs-QY	183 (21.4%)	158 (13.7%)
	Shared in In-TC-vs-Ex-TC and In-TC-vs-QY	269 (31.4%)	386 (33.4%)
	Shared in In-TC-vs-QY and Ex-TC-vs-QY	35 (4.08%)	96 (8.31%)
	Shared in all three comparisons	8 (0.93%)	9 (0.78%)
Note: In-TC, Tibetan chicken on the plateau; Ex-TC, Tibetan chicken on the plain; QY, Qingyuan Ma chicken.

## Sheet: Table S6
Table S6 Information of chicken breeds used in this study.
Breed	Geographic Origin	Abbreviation	Sampling Sites	Altitudes (m)	Temperature Zones	No. Sample
Tibetan Chicken	Lhasa, Tibet	In-TC	Lhasa, Tibet	3700	Qinghai–Tibetan Plateau	10
		Ex-TC	Yangzhou, Jiangsu	≤20	Subtropical	10
Beijing You Chicken	Beijing	BY	Yangzhou, Jiangsu	≤20	Subtropical	10
Langshan Chicken	Nantong, Jiangsu	LS	Yangzhou, Jiangsu	≤20	Subtropical	10
Qingyuan Ma Chicken	Qingyuan, Guangdong	QY	Yangzhou, Jiangsu	≤20	Subtropical	10
Chahua Chicken	Dehong, Yunnan	CH	Yangzhou, Jiangsu	≤20	Subtropical	10
